# Supplementary material for: Nighttime Cholecystectomies are Safe When Controlled for Individual Patient Risk Factors–A Nationwide Case–Control Analysis
Source: World J Surg. 2021 Mar 18;45(7):2058–65. doi: 10.1007/s00268-021-06021-7 (PMC8154770; doi:10.1007/s00268-021-06021-7)
Supplement: Supplementary file 1 — Supplementary file1 (XLSX 14 KB) [file 268_2021_6021_MOESM1_ESM.xlsx]

## Sheet: Tabelle1
	Supplementary Table 01: Overview of the complications
	Postoperative Complications
	Daytime group			Nighttime group
		n=	relative frequency		n=	relative frequency
	Other postoperative complication	37	0.212644	Other postoperative complication	8	0.228571		174	35
	Wound healing disorder / infection	26	0.149425	Bile fistula	7	0.2
	Post-bleeding	26	0.149425	Hematoma	4	0.114286
	Bile fistula	15	0.0862069	Incisional hernia	3	0.0857143
	Hematoma	13	0.0747126	Wound healing disorder / infection	3	0.0857143
	Residual bile duct stone	11	0.0632184	Post-bleeding	3	0.0857143
	Bile duct injury	10	0.0574713	Bile duct injury	2	0.0571429
	Ruptured belly	8	0.045977	Ruptured belly	1	0.0285714
	Intraabdominal abscess	7	0.0402299	Intraabdominal abscess	1	0.0285714
	Urinary retention postoperative	3	0.0172414	Douglas abscess	1	0.0285714
	Anastomosis insufficiency	3	0.0172414	Anastomosis insufficiency	1	0.0285714
	Seroma	3	0.0172414	Urinary retention postoperative	1	0.0285714
	Incisional hernia	2	0.0114943
	Bladder tamponade	2	0.0114943
	Peritonitis	2	0.0114943
	Cerebrovascular event	1	0.00574713
	Vascular lesion	1	0.00574713
	Pancreatic fistula	1	0.00574713
	Colon fistula	1	0.00574713
	Small intestinal fistula	1	0.00574713
	Lymphocele / lymph fistula	1	0.00574713
	Intraoperative Complications
	Daytime group			Nighttime group
		n=	relative frequency		n=	relative frequency
	Lesion liver / liver bed	42	0.3	Lesion liver / liver bed	14	0.518519		140	27
	Other complications	22	0.157143	Other complications	4	0.148148
	Bile duct lesion	21	0.15	Gastrointestinal lesion	3	0.111111
	Gastrointestinal lesion	20	0.142857	Bile duct lesion	3	0.111111
	Lesion artery	20	0.142857	Lesion artery	2	0.0740741
	Lesion Colon / rectum	6	0.0428571	Lesion uterus / adnexes	1	0.037037
	Lesion vein	5	0.0357143
	Lesion uterus / adnexes	2	0.0142857
	Lesion bladder	2	0.0142857
	Case related complications
	Daytime group			Nighttime group
		n=	relative frequency		n=	relative frequency
	Other complications	140	0.366492	Other complications	26	0.356164		382	73
	Urinary retention	49	0.128272	Renal failure requiring treatment	7	0.0958904
	Pneumonia	23	0.0602094	Sepsis	7	0.0958904
	Respiratory insufficiency	22	0.0575916	Urinary retention	5	0.0684932
	Pancreatitis	20	0.052356	Respiratory insufficiency	5	0.0684932
	Rhythm disorders	19	0.0497382	Pneumonia	4	0.0547945
	Sepsis	15	0.039267	Rhythm disorders	4	0.0547945
	Urinary tract infection	12	0.0314136	Acute psychosis	3	0.0410959
	Renal failure requiring treatment	11	0.0287958	Pleural effusion	2	0.0273973
	Allergic reaction	10	0.026178	Pancreatitis	2	0.0273973
	Paralytic ileus	8	0.0209424	Urinary tract infection	2	0.0273973
	Pleural effusion	7	0.0183246	Mechanical ileus	2	0.0273973
	Coagulation disorder	6	0.0157068	Liver failure	1	0.0136986
	Cholecystitis	6	0.0157068	Coagulation disorder	1	0.0136986
	Gastrointestinal bleeding	6	0.0157068	Cerebo-vascular insult	1	0.0136986
	Low output	5	0.013089	Allergic reaction	1	0.0136986
	Acute psychosis	5	0.013089
	Pulmonary embolism	5	0.013089
	Mechanical ileus	4	0.0104712
	Pseudomembranous colitis	2	0.0052356
	Decubitus	1	0.0026178
	Cerebo-vascular insult	1	0.0026178
	Liver failure	1	0.0026178
	Mesenteric infarction	1	0.0026178
	Thrombophlebitis	1	0.0026178
	Pneumothorax	1	0.0026178
	Myocardial infarction	1	0.0026178
	%!!
