# Supplementary material for: Nighttime Cholecystectomies are Safe When Controlled for Individual Patient Risk Factors–A Nationwide Case–Control Analysis
Source: World J Surg. 2021 Mar 18;45(7):2058–65. doi: 10.1007/s00268-021-06021-7 (PMC8154770; doi:10.1007/s00268-021-06021-7)
Supplement: Supplementary file 2 — Supplementary file2 (XLSX 15 KB) [file 268_2021_6021_MOESM2_ESM.xlsx]

## Sheet: Table03
		Supplementary Table 02: Patient characteristics, Day- vs. Nighttime - New definition
		Parameter		Total (n= 11459)		Group Daytime (n= 11128)		Group Nighttime (n= 331)		p value
				n	%	n	%	n	%
		Age (years)	mean ± SD	55±17		55±17		56±18		n.s.
		Gender	male	4491	39.1919	4357	39.2	134	40.5	n.s.
			female	6968	60.8081	6771	60.8	197	59.5
		ASA	I (healthy person)	3564	31.1022	3470	31.1826	94	28.3988	n.s.
			II (mild systemic disease)	6496	56.6891	6302	56.6319	194	58.6103
			III (severe systemic disease)	1351	11.7899	1311	11.7811	40	12.0846
			IV (severe systemic disease that is a constant threat to life)	46	0.40143	43	0.38641	3	0.90634
			V (moribund person who is not expected to survive without the operation)	2	0.01745	2	0.01797	0	0
		Admission type	emergency	4382	38.2407	4104	36.9	278	84	<0.001
			registered, planned	7077	61.7593	7024	63.1	53	16
		Insurance	statutory	9114	79.5357	8825	79.3	289	87.3	<0.001
			private	2345	20.5	2303	20.7	42	12.7
		Length of stay (days)	mean ± SD	4.0±4.5		4.0±4.4		4.9±5.8		<0.001
		Length of stay preoperative (days)	mean ± SD	1.0±2.1		1.0±2.1		1.2±1.9		n.s.
		Length of stay postoperative (days)	mean ± SD	3.0±3.6		3.0±3.5		3.7±5.2		<0.001
		Duration ICU (hours)	mean ± SD	1.3±16		1.3±16		2.8±15		n.s.
		Comorbidity	yes	3161	27.5853	3025	27.2	136	41.1	<0.001
		Intubation	yes	808	7.05123	798	7.2	10	3	0.004
		Discharge	deceased	64	0.55851	64	0.57513	0	0	0.001
			at home	11062	96.5355	10748	96.5852	314	94.8641
			nursing home	74	0.64578	72	0.64702	2	0.60423
			old people's home	51	0.44507	50	0.44932	1	0.30211
			rehabilitation clinic	58	0.50615	49	0.44033	9	2.71903
			other	150	1.30901	145	1.30302	5	1.51057
		Diagnosis	K80 Calculus of gallbladder with acute cholecystitis	2857	24.9324	2709	24.344	148	44.713	<0.001
			K80.1 Calculus of gallbladder with other cholecystitis	3826	33.3886	3710	33.3393	116	35.0453
			K80.2 Calculus of gallbladder without cholecystitis	2768	24.1557	2752	24.7304	16	4.83384
			K80.3 Calculus of bile duct with cholangitis	45	0.3927	45	0.40439
			K80.4 Calculus of bile duct with cholecystitis	185	1.61445	184	1.65349	1	0.30211
			K80.5 Calculus of bile duct without cholangitis or cholecystitis	181	1.57954	179	1.60855	2	0.60423
			K80.8 Other cholelithiasis	148	1.29156	148	1.32998
			K81 Cholecystitis	1304	11.3797	1259	11.3138	45	13.5952
			K82 Other diseases of gallbladder	121	1.05594	118	1.06039	3	0.90634
			K83 Other diseases of biliary tract	24	0.20944	24	0.21567	0	0
		SD: Standard Deviation, ASA: American Soceiety of Anesthesiologists classification system, n.s.: not significant
