# Supplementary material for: Nighttime Cholecystectomies are Safe When Controlled for Individual Patient Risk Factors–A Nationwide Case–Control Analysis
Source: World J Surg. 2021 Mar 18;45(7):2058–65. doi: 10.1007/s00268-021-06021-7 (PMC8154770; doi:10.1007/s00268-021-06021-7)
Supplement: Supplementary file 3 — Supplementary file3 (XLSX 13 KB) [file 268_2021_6021_MOESM3_ESM.xlsx]

## Sheet: Table04
		Supplementary Table 03: Procedure characteristics, Day- vs. Nighttime - New definition
		Parameter		Total (n= 11459)		Group Daytime (n= 11128)		Group Nighttime (n= 331)		p value
				n	%	n	%	n	%
		Surgeon class	senior attending	4171	36.3993	4104	36.9	67	20.2	<0.001
			junior attending	4413	38.5112	4262	38.3	151	45.6
			resident	2875	25.0894	2762	24.8	113	34.1
		Type of surgery	laparoscopically	9715	84.7805	9560	85.9	155	46.8	<0.001
			conversion	1403	12.2437	1244	11.2	159	48
			open	341	2.97583	324	2.9	17	5.1
		Duration surgery (minutes)	mean ± SD	86±49		86±49		95±52		<0.001
		Complications	yes	763	6.65852	724	6.5	39	11.8	<0.001
		Teaching	yes	2684	23.4226	2589	23.3	95	28.7	n.s.
		Thromboembolism prophylaxis	thromboembolism prophylaxis	10480	91.4565	10164	91.3	316	95.5	0.027
			no thromboembolism prophylaxis	648	5.65494	637	5.7	11	3.3
			anticoagulation	331	2.88856	327	2.9	4	1.2
		Antibiotics	no antibiotics	1089	9.50345	1075	9.66032	14	4.22961	<0.001
			prophylactic antibiotics (before start of surgery)	8376	73.0954	8136	73.1129	240	72.5075
			prophylactic antibiotics (after start of surgery)	150	1.30901	148	1.32998	2	0.60423
			antibiotic therapy	1844	16.0922	1769	15.8968	75	22.6586
		SD: Standard Deviation
